# Supplementary material for: Building Capacity for Implementation Science in Precision Health and Society: Development of a Course for Professional and Graduate Students in Pharmacy
Source: J Pers Med. 2022 Sep 13;12(9):1499. doi: 10.3390/jpm12091499 (PMC9502747; doi:10.3390/jpm12091499)
Supplement: Supplementary file 1 [file jpm-12-01499-s001.zip]

Archive with 1 entries (1 files):
- jpm-1813073-Supplementary.pdf
